# Supplementary material for: Characterization of A π–π stacking cocrystal of 4-nitrophthalonitrile directed toward application in photocatalysis
Source: Nat Commun. 2024 Feb 16;15:1455. doi: 10.1038/s41467-024-45686-1 (PMC10873295; doi:10.1038/s41467-024-45686-1)
Supplement: Supplementary file 3 — Source Data [file 41467_2024_45686_MOESM3_ESM.xlsx]

## Sheet: Source Data-Cartesian Coordinat
Cartesian Coordinates
Coordinates of EDA
O	5.9586	9.6613	6.4956
O	5.1458	7.6719	6.3214
N	5.759	8.6353	5.8685
N	6.2082	5.1045	1.2005
N	7.9762	8.3346	-0.5406
C	6.2799	8.5399	4.4969
C	6.8996	9.6396	3.9468
H	7.0124	10.4182	4.443
C	7.3495	9.5633	2.6481
H	7.771	10.2964	2.2608
C	7.1776	8.4035	1.9164
C	6.5595	7.2925	2.5045
C	6.1064	7.36	3.8106
H	5.6965	6.629	4.2132
C	6.3647	6.0704	1.7686
C	7.6252	8.3479	0.5469
O	1.9888	5.3877	3.1887
O	2.7552	9.6711	5.1135
O	3.8994	9.0375	0.6589
C	2.4468	6.6713	3.0303
C	2.9419	7.1476	1.8287
H	2.984	6.6027	1.076
C	3.375	8.4662	1.7865
C	3.2896	9.289	2.8825
H	3.5664	10.1751	2.8308
C	2.7861	8.78	4.0651
C	2.3607	7.4711	4.1611
H	2.027	7.1338	4.9615
C	2.1492	9.255	6.3246
H	2.0533	10.0102	6.91
H	1.2842	8.8831	6.1382
H	2.6995	8.5913	6.7461
C	2.1402	4.5129	2.0674
H	1.8606	3.6279	2.3118
H	1.6002	4.8295	1.3392
H	3.0615	4.4946	1.7976
C	4.0621	8.231	-0.4984
H	3.2018	7.9458	-0.8129
H	4.5015	8.7401	-1.1836
H	4.5946	7.4626	-0.2798
